# Supplementary material for: Sex-Specific Adaptive Strategies of Populus euphratica Along Developmental and Canopy Gradients Based on Leaf Trait Networks
Source: Plants (Basel). 2026 Jun 8;15(12):1770. doi: 10.3390/plants15121770 (PMC13307512; doi:10.3390/plants15121770)
Supplement: Supplementary file 1 [file plants-15-01770-s001.zip]

Archive with 1 entries (1 files):
- plants-4332092-supplementary.jpg
